# Supplementary material for: Comprehensive Bioinformatics Analysis of Glycosylation-Related Genes and Potential Therapeutic Targets in Colorectal Cancer
Source: Int J Mol Sci. 2025 Feb 14;26(4):1648. doi: 10.3390/ijms26041648 (PMC11855181; doi:10.3390/ijms26041648)
Supplement: Supplementary file 1 [file ijms-26-01648-s001.zip]

Archive with 1 entries (1 files):
- ijms-3446486-supplementary.xlsx
