# Supplementary material for: Comprehensive Bioinformatics Analysis of Glycosylation-Related Genes and Potential Therapeutic Targets in Colorectal Cancer
Source: Int J Mol Sci. 2025 Feb 14;26(4):1648. doi: 10.3390/ijms26041648 (PMC11855181; doi:10.3390/ijms26041648)
Supplement: Supplementary file 1 [file ijms-26-01648-s001.zip › ijms-3446486-supplementary.xlsx]

## Sheet: COAD-GLY com.gene
MAN1A1
B3GALT1
DHDDS
CHP1
SLC51B
MGAT4A
B4GALNT2
RPN2
ENTPD5
B3GALT5
GALNT6
LARGE2
B3GNT6
B3GNT8
GALNT12
B3GALT4
PLOD3
GCNT3
B3GNT7
F12
TMEM97
MYOC
RPS21
CA4
HM13
HSD3B2
AQP8
MYO1D
PDCD5
SQOR
MAD2L2
MRPL17
GSTP1
IFI6
PGM1
CAD
MAPK3
LGALS3
S100B
ST6GALNAC1
ARFGAP1
GFUS
AREG
FOLR1
COL7A1
ENGASE
SPTBN2
TUBAL3
FUCA1
NEU4
GALK1
DCN
NOTCH3
ADAMTS2
OGN
OMD
MUC4
ADAMTS12
ADAMTS1
SLC26A2
ADAMTSL3
BGN
THBS2
PRELP
PAPSS2
MUC12
SPON1
